# Supplementary material for: Inhibitory Effects of Antipsychotic Chlorpromazine on the Survival, Reproduction and Population Growth Other Than Neurotransmitters of Zooplankton in Light of Global Warming
Source: Int J Environ Res Public Health. 2022 Dec 2;19(23):16167. doi: 10.3390/ijerph192316167 (PMC9736287; doi:10.3390/ijerph192316167)
Supplement: Supplementary file 1 [file ijerph-19-16167-s001.zip]

Archive with 1 entries (1 files):
- ijerph-1996066 supplementary_1.pdf
